# Supplementary material for: Agents of Campylobacteriosis in Different Meat Matrices in Brazil
Source: Int J Environ Res Public Health. 2022 May 17;19(10):6087. doi: 10.3390/ijerph19106087 (PMC9140573; doi:10.3390/ijerph19106087)
Supplement: Supplementary file 1 [file ijerph-19-06087-s001.zip]

Archive with 1 entries (1 files):
- ijerph-1670566-supplementary.pdf
